# Supplementary material for: Etched Tungsten Oxide Modified with Au for Quick Xylene Detection
Source: Micromachines (Basel). 2025 May 28;16(6):646. doi: 10.3390/mi16060646 (PMC12195401; doi:10.3390/mi16060646)
Supplement: Supplementary file 1 [file micromachines-16-00646-s001.zip]

Archive with 1 entries (1 files):
- micromachines-3664327-supplementary.pdf
